# Supplementary material for: Exploring oculomotor functions in a pilot study with healthy controls: Insights from eye-tracking and fMRI
Source: PLoS One. 2024 Jun 21;19(6):e0303596. doi: 10.1371/journal.pone.0303596 (PMC11192399; doi:10.1371/journal.pone.0303596)
Supplement: S1 File — (XLSX) [file pone.0303596.s001.xlsx]

## Sheet: SP_FREE
	MEAN VERGENCE	VERGENCE SD	MEAN ERROR	NUMBER OF SACCADES	HEAD CONTRIBUTION
1	-0.1	0.5	2	9	97.4
2	0.4	0.9	2.6	25	95.1
3	0.6	0.8	2.6	26	84.7
4	0.6	0.8	1.7	2	93.7
5	-0.5	0.4	2.2	18	99.6
6	-0.3	0.8	2.5	11	122.9
7	0.4	2.1	2.5	18	70.1
8	0.6	0.7	2.5	21	86.3
9	0.4	0.8	2.9	30	75.8
10	0	0.9	2.2	11	104.3
11	3.3	11.5	6.1	21	86.3
12	1.2	1.6	3.2	33	49.8
13	0.6	2	2.5	16	83.8
14	0.3	0.6	2.3	10	97.1
15	-0.6	0.6	2.4	8	107
16	-1.8	1.1	2.3	10	96.2
17	-1.4	0.6	2.3	19	64.8
18	-1.2	3	3.1	14	88
19	-0.5	0.8	2	21	98.3
20	1	0.7	2.5	21	83.4
21	-0.4	1.6	2	5	95.7
22	0.1	1	2.4	12	105.9
23	-1.5	1.2	1.9	7	96.4
24
25	-1.7	4.8	2.8	13	85.4
26	-0.2	1	2.3	13	34.4
27	0.3	0.3	2.7	10	96.9
28	-0.5	0.5	2.7	7	84.5
29	0.1	0.4	2.5	5	98
30	-0.3	0.6	2.5	11	91
31	-1.8	1.3	1.9	18	82.6
MEAN	-0.0966667	1.46333	2.53667	14.8333	88.5133
SD	1.04535	2.10147	0.756345	7.61162	17.1007
							-0.0416667	1.14792	2.44167	12.9583	90.6729

## Sheet: SP
	MEAN VERGENCE	VERGENCE SD	MEAN ERROR	NUMBER OF SACCADES
1	0.4	1.1	2	17
2	1.3	1.5	2.3	25
3	1.5	1.4	3	24
4	0	2.1	1.4	3
5	0	0.9	1.6	10
6	-1.1	3	1.9	13
7	-0.4	3.8	2.6	40
8	0.9	1	1.3	4
9	-0.6	1.7	2.6	16
10	1.1	1.3	2.3	18
11	0.2	1.6	1.7	10
12	1.4	2.3	3.3	28
13	1.3	2.2	2.4	8
14	0.8	1.4	2	5
15	-0.5	1	2.6	25
16	1	2	2.3	28
17	-0.6	1.3	1.5	10
18	0.5	1.2	3.2	25
19	0.1	1.5	2	17
20	1.5	1.1	2	9
21	1.6	1.7	2.4	23
22	2.5	1.1	2.5	2
23	0.9	1.3	1.5	12
24	0.2	1.3	1.6	4
25	0.7	1.1	2.3	10
26	0.2	1.4	1.6	5
27	0.6	4.2	1.8	10
28	1.3	1.3	1.7	14
29	0.1	1	1.9	1
30	0	0.9	2.1	10
31	0.6	5.9	3.9	44
MEAN	0.564516	1.76129	2.17097	15.1613
SD	0.796471	1.10051	0.603431	10.7489

## Sheet: VOR_H
	MEAN VERGENCE	VERGENCE SD	GAIN LEFT	GAIN RIGHT
1	-0.7	0.9	96	90.1
2	0.4	1.3	96	96.9
3	1.5	1.3	96.7	97.2
4	0.1	1.3	72.3	79.6
5	-0.2	0.6	101	94.8
6	-1.5	2.4	94.2	98.1
7	2.9	4.7	92.3	100.5
8	1	1.2	82.4	85.4
9	0.3	1.3	102.8	103.2
10	0.9	1.7	97.4	102
11	0.2	2.3	102	102.9
12	0	2.2	95.5	83.6
13	1.2	1.4	83.4	90.7
14	0.2	0.9	88.4	90.9
15	-0.3	0.8	101.4	98.7
16	-0.7	1.5	78.8	85.6
17	-0.7	1.6	88.2	83.5
18	0.5	1.7	86	79.3
19	-1.8	4	96.4	97.7
20	0.4	1.7	91.2	75.2
21	-0.4	1.3	86.8	91.1
22	1.8	1.5	99.1	97.6
23	-0.9	1.1	102.3	101.3
24	-0.3	1.2	97.1	98.1
25	-0.1	5.5	91.7	89.6
26	-0.1	1.1	86.6	94.2
27	-0.4	2.5	93.5	97.4
28	1	1.1	91.4	97.8
29	-0.1	0.7	95.8	90.3
30	0.1	1.5	87.7	87.6
31	5.1	7.5	102.6	103.8
MEAN	0.303226	1.92903	92.8065	93.0548
SD	1.29627	1.52079	7.44943	7.69714

## Sheet: VOR_V
	MEAN VERGENCE	VERGENCE SD	GAIN UP	GAIN DOWN
1	0.1	0.7	95	90.2
2	0.1	0.7	106.8	95.5
3	0.5	0.8	91.4	87.8
4	1.1	1	85.4	79.3
5	-0.3	0.5	87.7	96.8
6	-0.2	1	101.4	99.5
7	-0.9	1.4	90	95.3
8	0.7	0.6	81.6	77.2
9	0.6	0.7	89.7	91.1
10	0	1	92	89.9
11	0.4	1.2	96.8	96.2
12	0.3	0.9	94	98.4
13	0.6	0.9	94.4	82.7
14	1	0.7	95.3	91.6
15	-0.5	0.6	100.9	94.4
16	-1	1.1	80.1	78.8
17	-1.4	0.8	85.2	82.5
18	1.2	0.7	78.1	84
19	-0.2	2.5	88.4	92.3
20	1	1.4	94.9	72.2
21	-0.7	0.7	81.8	94.6
22	1.5	1	96	93.1
23	0	1.2	98.3	110.4
24	-0.1	0.6	88.1	95.4
25	0.2	0.9	80.9	82
26	0.3	0.8	95.1	86.6
27	0.2	1.3	92.9	79.9
28	-0.1	1.7	90	93.6
29	0.2	0.8	87.7	83.6
30	-0.4	0.5	87.1	80.9
31	-1.5	1.7	92.1	81.6
MEAN	0.0870968	0.980645	90.9387	88.9484
SD	0.72376	0.425378	6.68768	8.22589

## Sheet: Saccades
	MEAN VERGENCE	VERGENCE SD	ACQUISITION ERROR	MEAN LATENCY
1	0.3	0.8	1.7	248
2	-0.1	1	3.2	200
3	0.9	1.4	1.7	225
4	0.3	1.1	1.3	236
5	-0.2	0.6	1.7	254
6	-1	1.6	3.8	214
7	0	2.2	2.9	232
8	0.5	0.7	2.1	266
9	0.3	0.8	3.5	244
10	0	1.2	1.6	243
11	0.6	1.5	2.3	245
12	0.1	1.5	3.5	242
13	0.6	1.3	2	238
14	0.9	0.9	1.2	290
15	-0.7	0.8	1.6	229
16	-0.1	1.5	2.1	211
17	-1.5	0.9	1.5	194
18	0.3	0.7	2	215
19	-0.2	2.5	1.7	255
20	0.9	1.3	2.3	240
21	0.6	1.5	1.7	240
22	1.4	1.7	2.8	266
23	-0.3	1.2	1.8	319
24	0.1	0.8	1.9	303
25	-0.7	2.1	1.5	251
26	-0.1	0.7	2.8	232
27	-0.1	1	1.4	240
28	-0.3	1	2.2	272
29	0.1	0.8	2.4	261
30	-0.7	1.1	2.1	247
31	-1	3	2.2	240
MEAN	0.0290323	1.26452	2.14516	244.903
SD	0.635187	0.567772	0.680117	26.9831

## Sheet: Anti-Saccades
	MEAN VERGENCE	VERGENCE SD	ACQUISITION ERROR	MEAN LATENCY	DIRECTIONAL ACCURACY
1	0.2	1	4.9	396	91.7
2	0.2	1.3	5.3	497	33.3
3	0.9	1.5	9.3	582	41.7
4	0	1.1	4.3	391	83.3
5	0.1	0.8	4.3	365	91.7
6	-0.8	2.5	5.7	479	58.3
7	0.2	1.7	5	611	75
8	0.9	1.1	2.9	481	83.3
9	0.3	1.3	8.5	738	16.7
10	0.6	1.7	6.2	481	66.7
11	0.5	2.6	3	411	83.3
12	-0.3	1.6	3.9	328	91.7
13	1	0.9	11.3	555	75
14	1	1.3	4.1	388	83.3
15	-0.7	0.8	15.3	537	25
16	0.9	1.4	6.4	384	75
17	-0.8	1.2	7.1	294	100
18	0.7	1.4	2.5	658	50
19	0.2	3.2	4.6	452	83.3
20	0.4	2	4.5	572	25
21	3	2.3	4.8	486	58.3
22	1.8	0.9	3.9	436	75
23	0.2	1	4.6	539	50
24	0.3	1.3	4.7	390	83.3
25	-0.2	1.7	3.5	372	91.7
26	0.1	0.9	4.8	454	83.3
27	-0.5	2.4	5.2	342	100
28	0.5	1	3.9	426	91.7
29	0	0.6	6.7	515	58.3
30	0	0.9	4	320	100
31	2.2	8.2	11.9	508	50
MEAN	0.416129	1.66452	5.7129	464.129	70.1581
SD	0.820608	1.36077	2.85058	103.316	23.8412

## Sheet: OKN
	MEAN VERGENCE	VERGENCE SD	GAIN LEFT	GAIN RIGHT	GAIN UP	GAIN DOWN
1	-1.4	1.3	80.2	74.3	82.3	80.8
2	0.9	1.7	68	59.9	80.2	77.6
3	-0.1	1.5	86.6	92.3	79	72.4
4	0.7	2.8	91.6	97.5	77.8	83.1
5	-1.7	0.8	82.6	87.1	82.6	62.4
6	-2.1	3.7	83	83.5	58.7	86.2
7	-0.4	2.8	89	97.4	74.9	93.1
8	0.1	2.3	81.6	85	75.6	77.1
9	0	1.5	76.5	62.6	63.5	48.6
10	0.2	2.5	77.5	62.7	68.1	45.6
11	-4.2	2.5	77.2	91.3	80.4	77.6
12	0.8	2.5	54.2	49.4	43	35.7
13	3.8	2.7	81.3	77.1	61.7	54.4
14	0.1	1.7	81.6	56	46.2	58.9
15	-1.7	1.1	84.3	82.8	76.5	76.5
16	-0.6	1	86.4	83.5	63.8	68.2
17	1.4	1.8	84.4	81.8	82.7	84.1
18	0.8	2.5	72.9	83.7	75.3	83.7
19	-1.1	3	84	91.1	61.6	69.7
20	1.1	2.1	50.2	51.2	38.8	61.9
21	-0.2	2	70.6	88.8	61.8	74.4
22	2.6	1.6	82	78.6	72.4	64.1
23	-1.3	1.1	79.1	86.6	64	56.1
24	4.3	2.9	66.9	79.9	51.8	66.6
25	-0.7	3.2	79.5	52.3	63.2	75
26	-1.5	1.3	72.4	82.4	75.9	70
27	-1.5	1.3	74.4	77.9	46.3	75.2
28	-0.2	1.8	53.4	84.8	83.9	67.8
29	-3.4	2.4	64.4	69.4	70	66.1
30	-1	1.3	90.8	69.5	73.9	74.7
31	2.4	6.1	81.9	78.5	72.8	58.5
MEAN	-0.125806	2.15484	77.0484	77.3839	68.0226	69.229
SD	1.84047	1.03564	10.498	13.4917	12.5823	12.7472

## Sheet: SPN
	Mean Tremor frequency	Average drift	Mean Tremor Velocity
1	0.2	0	48.5
2	0.2	0	81.5
3	0.2	0	102
4	0.1	0	50.2
5	0.2	0	76.9
6	0.4	0	65.9
7	0.8	0	36.8
8	0.2	0	53.8
9	0	0	0
10	0.3	0	50.5
11	0.5	0	38.2
12	0.3	0	48.4
13	0.1	0	22
14	0.4	0	72.3
15	0.2	0	87.7
16	0.6	0	50.3
17	0.2	0	48.1
18	0.1	0	9.5
19	0.3	0	75
20	0.5	0	29.1
21	0.2	0	62.2
22	0	0	0
23	0.1	0	40.1
24	0.1	0	87.8
25	0.2	0	136.2
26	0.1	0	56.2
27	0.5	0	83.8
28	0.2	0	28
29	0.1	0	13.9
30	0.4	0	106.4
31	0.1	0	77.9
MEAN	0.251613	0	56.1032
SD	0.184157	0	31.7768
